# Supplementary material for: Identification and characterization of a heme exporter from the MRP family in Drosophila melanogaster
Source: BMC Biol. 2022 Jun 2;20:126. doi: 10.1186/s12915-022-01332-0 (PMC9161523; doi:10.1186/s12915-022-01332-0)
Supplement: Supplementary file 2 — Additional file 2: Movie S1. ZnMP uptake by S2 cells at room temperature. Movie S2. ZnMP uptake by S2 cells at 4°C. Movie S3. ZnMP exported by CD8-GFP cell at room temperature. Movie S4. ZnMP exported by CG4562/dMRP5-GFP cell at room temperature. [file 12915_2022_1332_MOESM2_ESM.zip]

Archive with 4 entries (4 files):
- movise S2 4 degree znmp.mov
- movise S1 RT znmp.mov
- movise S3 CD8.avi
- movise S4 4562.avi
