# Supplementary material for: Identification and characterization of a heme exporter from the MRP family in Drosophila melanogaster
Source: BMC Biol. 2022 Jun 2;20:126. doi: 10.1186/s12915-022-01332-0 (PMC9161523; doi:10.1186/s12915-022-01332-0)
Supplement: Supplementary file 3 — Additional file 3. The individual raw data values of figures and Additional files for number of replicates ≤ 6. All the data are cited in the figure legend. [file 12915_2022_1332_MOESM3_ESM.zip]

Archive with 73 entries (70 files):
- additional file 3/
- additional file 3/Fig1A.xlsx
- __MACOSX/
- __MACOSX/additional file 3/
- __MACOSX/additional file 3/._Fig1A.xlsx
- additional file 3/Fig1B.xlsx
- __MACOSX/additional file 3/._Fig1B.xlsx
- additional file 3/Fig1E.xlsx
- __MACOSX/additional file 3/._Fig1E.xlsx
- additional file 3/Fig1G.xlsx
- __MACOSX/additional file 3/._Fig1G.xlsx
- additional file 3/Fig2A.xlsx
- __MACOSX/additional file 3/._Fig2A.xlsx
- additional file 3/Fig2B.xlsx
- __MACOSX/additional file 3/._Fig2B.xlsx
- additional file 3/Fig2C.xlsx
- __MACOSX/additional file 3/._Fig2C.xlsx
- additional file 3/Fig2D.xlsx
- __MACOSX/additional file 3/._Fig2D.xlsx
- additional file 3/Fig2E.xlsx
- __MACOSX/additional file 3/._Fig2E.xlsx
- additional file 3/Fig2F.xlsx
- __MACOSX/additional file 3/._Fig2F.xlsx
- additional file 3/Fig3C.xlsx
- __MACOSX/additional file 3/._Fig3C.xlsx
- additional file 3/Fig3D.xlsx
- __MACOSX/additional file 3/._Fig3D.xlsx
- additional file 3/Fig3E.xlsx
- __MACOSX/additional file 3/._Fig3E.xlsx
- additional file 3/Fig4A.xlsx
- __MACOSX/additional file 3/._Fig4A.xlsx
- additional file 3/Fig4B.xlsx
- __MACOSX/additional file 3/._Fig4B.xlsx
- additional file 3/Fig5A.xlsx
- __MACOSX/additional file 3/._Fig5A.xlsx
- additional file 3/Fig5B.xlsx
- __MACOSX/additional file 3/._Fig5B.xlsx
- additional file 3/Fig5D.xlsx
- __MACOSX/additional file 3/._Fig5D.xlsx
- additional file 3/Fig5E.xlsx
- __MACOSX/additional file 3/._Fig5E.xlsx
- additional file 3/Fig5F.xls
- __MACOSX/additional file 3/._Fig5F.xls
- additional file 3/Fig5G.xlsx
- __MACOSX/additional file 3/._Fig5G.xlsx
- additional file 3/Fig5H.xlsx
- __MACOSX/additional file 3/._Fig5H.xlsx
- additional file 3/Fig5I.xlsx
- __MACOSX/additional file 3/._Fig5I.xlsx
- additional file 3/Fig6B.xlsx
- __MACOSX/additional file 3/._Fig6B.xlsx
- additional file 3/Fig6C.xlsx
- __MACOSX/additional file 3/._Fig6C.xlsx
- additional file 3/Fig6F.xlsx
- __MACOSX/additional file 3/._Fig6F.xlsx
- additional file 3/Fig6G.xlsx
- __MACOSX/additional file 3/._Fig6G.xlsx
- additional file 3/FigS1B.xlsx
- __MACOSX/additional file 3/._FigS1B.xlsx
- additional file 3/FigS2B.xlsx
- __MACOSX/additional file 3/._FigS2B.xlsx
- additional file 3/FigS2C.xlsx
- __MACOSX/additional file 3/._FigS2C.xlsx
- additional file 3/FigS2D.xlsx
- __MACOSX/additional file 3/._FigS2D.xlsx
- additional file 3/FigS3B.xlsx
- __MACOSX/additional file 3/._FigS3B.xlsx
- additional file 3/FigS4C.xlsx
- __MACOSX/additional file 3/._FigS4C.xlsx
- additional file 3/FigS4E.xlsx
- __MACOSX/additional file 3/._FigS4E.xlsx
- additional file 3/FigS4F.xlsx
- __MACOSX/additional file 3/._FigS4F.xlsx
