# Supplementary material for: Identification and characterization of a heme exporter from the MRP family in Drosophila melanogaster
Source: BMC Biol. 2022 Jun 2;20:126. doi: 10.1186/s12915-022-01332-0 (PMC9161523; doi:10.1186/s12915-022-01332-0)
Supplement: Supplementary file 3 — Additional file 3. The individual raw data values of figures and Additional files for number of replicates ≤ 6. All the data are cited in the figure legend. [file 12915_2022_1332_MOESM3_ESM.zip › additional file 3/Fig1A.xlsx]

## Sheet: Fig1A
0.05	0.1	0.5	1	2.5	5	10		(uM)
246	352	2072	4010	8049	11350	14681
254	326	2209	3880	7981	11498	14457
223	347	2117	4006	8039	11425	12994
