# Supplementary material for: Identification and characterization of a heme exporter from the MRP family in Drosophila melanogaster
Source: BMC Biol. 2022 Jun 2;20:126. doi: 10.1186/s12915-022-01332-0 (PMC9161523; doi:10.1186/s12915-022-01332-0)
Supplement: Supplementary file 3 — Additional file 3. The individual raw data values of figures and Additional files for number of replicates ≤ 6. All the data are cited in the figure legend. [file 12915_2022_1332_MOESM3_ESM.zip › additional file 3/Fig1E.xlsx]

## Sheet: Fig1E
CD8	CG4562	CG7627	CG9270	CG10505	CG11898	rdog	CG31792	CG31793	Mrp4	Cftr	l(2)03659
5254	3407	2904	6334	5853	5585	5386	5004	5431	4223	5418	5551
5270	3340	2875	5962	5765	5411	5297	5197	5380	4197	5741	5304
5202	3396	2996	6094	5663	5467	5226	5138	5398	4215	5711	5824
