# Supplementary material for: Identification and characterization of a heme exporter from the MRP family in Drosophila melanogaster
Source: BMC Biol. 2022 Jun 2;20:126. doi: 10.1186/s12915-022-01332-0 (PMC9161523; doi:10.1186/s12915-022-01332-0)
Supplement: Supplementary file 3 — Additional file 3. The individual raw data values of figures and Additional files for number of replicates ≤ 6. All the data are cited in the figure legend. [file 12915_2022_1332_MOESM3_ESM.zip › additional file 3/Fig1G.xlsx]

## Sheet: Fig1G
CD8	CG4562	AAEL005918	AAEL018267	AAEL005929	AAEL025460	AAEL012395	AAEL027539	AAEL023958	AAEL019847
4904	3817	4477	2983	5167	5195	5332	5644	5240	5266
4742	3792	4331	3075	5125	5103	5342	5538	5167	5328
4943	3845	4359	3315	5000	5300	5407	5556	5266	5223
