# Supplementary material for: Identification and characterization of a heme exporter from the MRP family in Drosophila melanogaster
Source: BMC Biol. 2022 Jun 2;20:126. doi: 10.1186/s12915-022-01332-0 (PMC9161523; doi:10.1186/s12915-022-01332-0)
Supplement: Supplementary file 3 — Additional file 3. The individual raw data values of figures and Additional files for number of replicates ≤ 6. All the data are cited in the figure legend. [file 12915_2022_1332_MOESM3_ESM.zip › additional file 3/Fig2A.xlsx]

## Sheet: Fig2A
CG9270	Cftr	Mrp4	CG7627	Sur	MRP	CG7806	CG31793	rdog	CG4562	CG10505	CG11898	CG31792	l(2)03659
0.0186341	0.0169109	0.00925651	0.00704235	0.00337549	0.0035384	0.00243182	0.00083691	0.00037402	0.00017509	7.0883e-06	5.5646e-06	1.237e-06	2.7632e-07
0.0172302	0.0164745	0.0124214	0.00719036	0.00438146	0.00365007	0.00404044	0.00087122	0.00042501	0.00017285	8.7629e-06	6.357e-06	9.3893e-07	2.559e-07
0.0181779	0.0164288	0.0118029	0.00807322	0.00404755	0.00366403	0.00325744	0.0008101	0.00042646	0.0001496	9.5125e-06	7.5631e-06	1.7282e-06	1.1738e-07
