# Supplementary material for: Identification and characterization of a heme exporter from the MRP family in Drosophila melanogaster
Source: BMC Biol. 2022 Jun 2;20:126. doi: 10.1186/s12915-022-01332-0 (PMC9161523; doi:10.1186/s12915-022-01332-0)
Supplement: Supplementary file 3 — Additional file 3. The individual raw data values of figures and Additional files for number of replicates ≤ 6. All the data are cited in the figure legend. [file 12915_2022_1332_MOESM3_ESM.zip › additional file 3/Fig2B.xlsx]

## Sheet: Fig2B
	DMSO	DMSO	DMSO	Hemin	Hemin	Hemin
CG11898	1.1557	1.24315	0.601154	14.2227	17.5438	13.3035
CG4562	1.21775	0.957753	0.824495	7.76376	9.65373	8.28749
l(2)03659	1.15803	0.797552	1.04442	2.24499	2.55077	2.40082
Mrp4	1.02199	0.964823	1.01319	2.34091	2.48005	2.17676
CG10505	0.739351	1.15601	1.10464	1.99212	2.27815	1.53106
CG31792	1.14798	1.025	0.827026	1.65631	1.21523	1.72705
MRP	1.09054	1.01405	0.895411	1.6835	1.68908	1.80862
rdog	1.02252	0.962694	1.01479	1.40362	1.5615	1.49439
Cftr	1.21148	0.791717	0.996808	1.10405	1.19992	0.957282
CG9270	1.1026	0.91779	0.979613	1.16159	1.38419	1.163
CG31793	0.951988	0.992992	1.05502	0.850653	1.06918	0.896986
CG7627	1.11286	0.850029	1.03711	0.891019	0.970101	0.828329
CG7806	0.990554	0.987777	1.02167	0.673137	0.652169	0.731214
Sur	1.17758	1.05822	0.764196	0.312862	0.434311	0.377225
