# Supplementary material for: Identification and characterization of a heme exporter from the MRP family in Drosophila melanogaster
Source: BMC Biol. 2022 Jun 2;20:126. doi: 10.1186/s12915-022-01332-0 (PMC9161523; doi:10.1186/s12915-022-01332-0)
Supplement: Supplementary file 3 — Additional file 3. The individual raw data values of figures and Additional files for number of replicates ≤ 6. All the data are cited in the figure legend. [file 12915_2022_1332_MOESM3_ESM.zip › additional file 3/Fig2C.xlsx]

## Sheet: Fig2C
CG4562	CG7806	CG10505	MRP	CG7627	CG11898	CG31792	CG31793	Cftr	l(2)03659	Mrp4	rdog	Sur	CG9270
0.0170824	0.00749819	0.00422528	0.00276345	0.00171343	0.00130971	0.0013044	0.00126712	0.00074616	0.0006889	0.00066903	0.00036759	0.00023619	3.739e-05
0.012173	0.0101208	0.00535085	0.0036883	0.00160436	0.00154406	0.00124278	0.00158401	0.00086789	0.00085689	0.00078311	0.00043168	0.00027633	6.6377e-05
0.0128219	0.00843929	0.00439987	0.00266471	0.00137442	0.00098709	0.00116949	0.00116224	0.00059114	0.00055315	0.00062176	0.00031469	0.0002121	5.6613e-05
