# Supplementary material for: Identification and characterization of a heme exporter from the MRP family in Drosophila melanogaster
Source: BMC Biol. 2022 Jun 2;20:126. doi: 10.1186/s12915-022-01332-0 (PMC9161523; doi:10.1186/s12915-022-01332-0)
Supplement: Supplementary file 3 — Additional file 3. The individual raw data values of figures and Additional files for number of replicates ≤ 6. All the data are cited in the figure legend. [file 12915_2022_1332_MOESM3_ESM.zip › additional file 3/Fig2D.xlsx]

## Sheet: Fig2D
	DMSO	DMSO	DMSO	Hemin	Hemin	Hemin
CG4562	1.04204	0.819078	1.13888	2.57024	2.65574	1.98857
rdog	1.09221	0.901479	1.00631	1.66551	1.73883	1.39073
CG31792	1.22672	0.894189	0.879096	1.54229	1.17839	1.1463
CG7627	0.999534	0.878389	1.12208	1.45229	1.2694	1.10441
CG11898	0.978877	0.866053	1.15507	1.45361	1.14686	1.39293
CG10505	1.0358	0.945179	1.01902	1.22487	1.02853	1.06849
CG31793	0.752611	1.04695	1.20044	0.955301	0.845635	0.779211
Cftr	1.07694	0.930024	0.993036	1.11719	0.984844	1.02504
l(2)03659	1.10409	1.10042	0.7955	1.38232	1.63276	1.28607
MRP	1.08938	0.958129	0.952488	1.18965	1.06778	0.931227
Mrp4	0.989633	1.01375	0.996612	0.931994	0.836752	1.05975
CG7806	1.02931	0.934124	1.03656	0.738414	0.661376	0.775525
CG9270	0.84269	0.774828	1.38248	0.841534	0.828688	0.757613
Sur	1.12882	0.829469	1.04171	0.847635	0.828834	0.713304
