# Supplementary material for: Identification and characterization of a heme exporter from the MRP family in Drosophila melanogaster
Source: BMC Biol. 2022 Jun 2;20:126. doi: 10.1186/s12915-022-01332-0 (PMC9161523; doi:10.1186/s12915-022-01332-0)
Supplement: Supplementary file 3 — Additional file 3. The individual raw data values of figures and Additional files for number of replicates ≤ 6. All the data are cited in the figure legend. [file 12915_2022_1332_MOESM3_ESM.zip › additional file 3/Fig2E.xlsx]

## Sheet: Fig2E
Control	CG4562	CG7627	CG10505	CG11898	l(2)03659	Sur	Mrp4	CG9270	MRP	Cftr	CG7806	CG31792	CG31793	rdog
111.075	0	26.374	96.5297	117.932	78.3059	124.254	95.5486	100.708	80.3256	54.6561	77.0122	67.611	61.7085	64.9828
104.296	0	50.2483	102.189	100.978	66.7265	76.478	83.605	92.8993	93.7969	59.7179	62.2021	108.431	56.5474	78.7768
84.6287	0	29.8589	118.48	96.1353	134.977	107.709	98.308	72.9612	95.4108	67.108	88.8602	78.9868	69.5623	82.513
