# Supplementary material for: Identification and characterization of a heme exporter from the MRP family in Drosophila melanogaster
Source: BMC Biol. 2022 Jun 2;20:126. doi: 10.1186/s12915-022-01332-0 (PMC9161523; doi:10.1186/s12915-022-01332-0)
Supplement: Supplementary file 3 — Additional file 3. The individual raw data values of figures and Additional files for number of replicates ≤ 6. All the data are cited in the figure legend. [file 12915_2022_1332_MOESM3_ESM.zip › additional file 3/Fig2F.xlsx]

## Sheet: Fig2F 
Control	CG4562	CG7627	CG10505	CG11898	l(2)03659	Sur	Mrp4	CG9270	MRP	Cftr	CG7806	CG31792	CG31793	rdog
90	34	100	96.6667	90	100	90	95	90	95	93.3333	92.3077	91.954	91.6667	77.193
93.3333	40	96.6667	90	91.6667	93.3333	96.6667	85	95	100	102.174	84.1463	93.421	94.0298	99.3896
96.6667	58	98.3333	93.3333	93.3333	91.6667	96.6667	100	96.6667	100	104.167	71.6667	92.2449	89.2857	96.5217
96.6667	60	100	96.6667	100	96.6667	100	91.6667	98.3333
