# Supplementary material for: Identification and characterization of a heme exporter from the MRP family in Drosophila melanogaster
Source: BMC Biol. 2022 Jun 2;20:126. doi: 10.1186/s12915-022-01332-0 (PMC9161523; doi:10.1186/s12915-022-01332-0)
Supplement: Supplementary file 3 — Additional file 3. The individual raw data values of figures and Additional files for number of replicates ≤ 6. All the data are cited in the figure legend. [file 12915_2022_1332_MOESM3_ESM.zip › additional file 3/Fig3C.xlsx]

## Sheet: Fig3C
CD8	CG4562	CG30345	CG1358	CG3156	Hmt-1	w
5285	4020	5674.98	5561.51	5083.22	5505	5690
5076	3940	5674.98	5568.49	5117.74	5357	5867
5044	3884	5498.67	5783.78	5205.43	5366	5883
