# Supplementary material for: Identification and characterization of a heme exporter from the MRP family in Drosophila melanogaster
Source: BMC Biol. 2022 Jun 2;20:126. doi: 10.1186/s12915-022-01332-0 (PMC9161523; doi:10.1186/s12915-022-01332-0)
Supplement: Supplementary file 3 — Additional file 3. The individual raw data values of figures and Additional files for number of replicates ≤ 6. All the data are cited in the figure legend. [file 12915_2022_1332_MOESM3_ESM.zip › additional file 3/Fig3D.xlsx]

## Sheet: Fig3D
Control	CG4562	CG30345	CG1358	CG3156	Hmt-1	w
111.075	0	102.045	0	101.252	65.1641	93.4442
104.296	0	81.7437	0	109.799	49.7714	65.5059
84.6287	0	68.0921	0	71.8062	69.2208	68.8839
				77.4161
