# Supplementary material for: Identification and characterization of a heme exporter from the MRP family in Drosophila melanogaster
Source: BMC Biol. 2022 Jun 2;20:126. doi: 10.1186/s12915-022-01332-0 (PMC9161523; doi:10.1186/s12915-022-01332-0)
Supplement: Supplementary file 3 — Additional file 3. The individual raw data values of figures and Additional files for number of replicates ≤ 6. All the data are cited in the figure legend. [file 12915_2022_1332_MOESM3_ESM.zip › additional file 3/Fig3E.xlsx]

## Sheet: Fig3E
Control	CG4562	CG30345	CG1358	CG3156	Hmt-1	w
90	34	104.878	75.6757	96	95.7143	100
93.3333	40	78.8461	88.0952	98	96.6667	100
96.6667	58	100	93.3333	86	92	94
	60
