# Supplementary material for: Identification and characterization of a heme exporter from the MRP family in Drosophila melanogaster
Source: BMC Biol. 2022 Jun 2;20:126. doi: 10.1186/s12915-022-01332-0 (PMC9161523; doi:10.1186/s12915-022-01332-0)
Supplement: Supplementary file 3 — Additional file 3. The individual raw data values of figures and Additional files for number of replicates ≤ 6. All the data are cited in the figure legend. [file 12915_2022_1332_MOESM3_ESM.zip › additional file 3/Fig4A.xlsx]

## Sheet: Fig4A
Brain	Salivary Gland	Fat	Gut
1.24187	1.11789	0.905094	7.13204
1.00997	1.03548	1.45761	8.85574
0.748158	1.1763	1.18265	4.344
