# Supplementary material for: Identification and characterization of a heme exporter from the MRP family in Drosophila melanogaster
Source: BMC Biol. 2022 Jun 2;20:126. doi: 10.1186/s12915-022-01332-0 (PMC9161523; doi:10.1186/s12915-022-01332-0)
Supplement: Supplementary file 3 — Additional file 3. The individual raw data values of figures and Additional files for number of replicates ≤ 6. All the data are cited in the figure legend. [file 12915_2022_1332_MOESM3_ESM.zip › additional file 3/Fig4B.xlsx]

## Sheet: Fig4B
Whole Gut	Gastric Cacae	Anterior Midgut	Mid Migut	Posterior Midgut
1.00461	6.48288	1.3915	0.141281	0.110081
1.00461	5.41378	1.07671	0.117167	0.095169
0.990779	5.56598	1.06189	0.118802	0.0945116
