# Supplementary material for: Identification and characterization of a heme exporter from the MRP family in Drosophila melanogaster
Source: BMC Biol. 2022 Jun 2;20:126. doi: 10.1186/s12915-022-01332-0 (PMC9161523; doi:10.1186/s12915-022-01332-0)
Supplement: Supplementary file 3 — Additional file 3. The individual raw data values of figures and Additional files for number of replicates ≤ 6. All the data are cited in the figure legend. [file 12915_2022_1332_MOESM3_ESM.zip › additional file 3/Fig5D.xlsx]

## Sheet: Fig5D
	Control	Control	Control	Control	Control	Control	CG4562 RNAi	CG4562 RNAi	CG4562 RNAi	CG4562 RNAi	CG4562 RNAi	CG4562 RNAi
esg-Gal4	96	96	96	88	100	86	96	98	94	88	84	98
Myo1A-Gal4	100	96	92	98	94	94	42	78	34	40	58	60
pros-Gal4	105.814	102.439	98.5714				108.537	94.0476	118.75
NP3084-Gal4	96	98	86	106	102		56	44	52	50	70
