# Supplementary material for: Identification and characterization of a heme exporter from the MRP family in Drosophila melanogaster
Source: BMC Biol. 2022 Jun 2;20:126. doi: 10.1186/s12915-022-01332-0 (PMC9161523; doi:10.1186/s12915-022-01332-0)
Supplement: Supplementary file 3 — Additional file 3. The individual raw data values of figures and Additional files for number of replicates ≤ 6. All the data are cited in the figure legend. [file 12915_2022_1332_MOESM3_ESM.zip › additional file 3/Fig5E.xlsx]

## Sheet: Fig5E
	Control	Control	Control	CG4562 RNAi	CG4562 RNAi	CG4562 RNAi
CG4562	0.940281	1.09017	0.969549	0.146458	0.126264	0.139452
dHO	1.04854	0.954615	0.996848	2.36204	2.38901	2.32687
dALAS	1.21199	0.857988	0.930025	0.103781	0.0801734	0.129398
