# Supplementary material for: Identification and characterization of a heme exporter from the MRP family in Drosophila melanogaster
Source: BMC Biol. 2022 Jun 2;20:126. doi: 10.1186/s12915-022-01332-0 (PMC9161523; doi:10.1186/s12915-022-01332-0)
Supplement: Supplementary file 3 — Additional file 3. The individual raw data values of figures and Additional files for number of replicates ≤ 6. All the data are cited in the figure legend. [file 12915_2022_1332_MOESM3_ESM.zip › additional file 3/Fig5F.xls]

## Sheet: Fig5F
	Control	Control	Control	Control	CG4562 RNAi	CG4562 RNAi	CG4562 RNAi	CG4562 RNAi
NF	92	96	98.3333	96.3636	46	42	50	40
SA	93.3333	86.6667	100		73.3333	70	50
ZnCl2	94	98	92	94	78	88	70	70
MnCl2	94.5455	98	91.1111	100	36	38	30	40
CuCl2	95	100	96	97.7778	56	40	52	40
FAC	96	96.6667	98	91.1111	20	18	24	22
