# Supplementary material for: Identification and characterization of a heme exporter from the MRP family in Drosophila melanogaster
Source: BMC Biol. 2022 Jun 2;20:126. doi: 10.1186/s12915-022-01332-0 (PMC9161523; doi:10.1186/s12915-022-01332-0)
Supplement: Supplementary file 3 — Additional file 3. The individual raw data values of figures and Additional files for number of replicates ≤ 6. All the data are cited in the figure legend. [file 12915_2022_1332_MOESM3_ESM.zip › additional file 3/Fig6B.xlsx]

## Sheet: Fig6B
CD8	WT	M154A	H155A	Y157A	M158A	M161A	Y216A	Y291A	K346A	Y359A
6228	4268	5882	5382	7577	5410	6936	5525	6036	5411	4828
6202	4274	5869	5480	7585	5320	6542	5478	6054	5558	4792
6223	4261	5772	5356	7701	5421	6830	5677	6397	5249	4811
