# Supplementary material for: Identification and characterization of a heme exporter from the MRP family in Drosophila melanogaster
Source: BMC Biol. 2022 Jun 2;20:126. doi: 10.1186/s12915-022-01332-0 (PMC9161523; doi:10.1186/s12915-022-01332-0)
Supplement: Supplementary file 3 — Additional file 3. The individual raw data values of figures and Additional files for number of replicates ≤ 6. All the data are cited in the figure legend. [file 12915_2022_1332_MOESM3_ESM.zip › additional file 3/Fig6C.xlsx]

## Sheet: Fig6C
CD8	WT	H845A	Y916A	K924A	Y935A	H937A	H968A	Y973A
6228	4268	5163	7158	5716	5624	5634	7631	5197
6202	4274	5157	7110	5640	5629	5497	7724	5168
6223	4261	5271	7159	5590	5570	5477	7606	5107
