# Supplementary material for: Identification and characterization of a heme exporter from the MRP family in Drosophila melanogaster
Source: BMC Biol. 2022 Jun 2;20:126. doi: 10.1186/s12915-022-01332-0 (PMC9161523; doi:10.1186/s12915-022-01332-0)
Supplement: Supplementary file 3 — Additional file 3. The individual raw data values of figures and Additional files for number of replicates ≤ 6. All the data are cited in the figure legend. [file 12915_2022_1332_MOESM3_ESM.zip › additional file 3/Fig6F.xlsx]

## Sheet: Fig6F
CD8	WT	S569R	G571D	K1118M	Q1159A	E1239A	H1270A	Y1085A	V1094A
4538	2903	5965	5800	3518	4821	4058	7171	4352	3557
4643	2894	6068	5612	3693	4614	4179	7421	4358	3536
4505	2851	5864	5949	3637	4642	4039	7267	4296	3514
