# Supplementary material for: Identification and characterization of a heme exporter from the MRP family in Drosophila melanogaster
Source: BMC Biol. 2022 Jun 2;20:126. doi: 10.1186/s12915-022-01332-0 (PMC9161523; doi:10.1186/s12915-022-01332-0)
Supplement: Supplementary file 3 — Additional file 3. The individual raw data values of figures and Additional files for number of replicates ≤ 6. All the data are cited in the figure legend. [file 12915_2022_1332_MOESM3_ESM.zip › additional file 3/Fig6G.xlsx]

## Sheet: Fig6G
CD8	WT	K484M	Q513A	D593A	H625A	S1215A	G1217A
4538	2903	5359	3868	4151	4356	4515	4201
4643	2894	5371	3894	3687	4473	4435	4662
4505	2851	5280	3757	4058	4766	4453	4828
