# Supplementary material for: Identification and characterization of a heme exporter from the MRP family in Drosophila melanogaster
Source: BMC Biol. 2022 Jun 2;20:126. doi: 10.1186/s12915-022-01332-0 (PMC9161523; doi:10.1186/s12915-022-01332-0)
Supplement: Supplementary file 3 — Additional file 3. The individual raw data values of figures and Additional files for number of replicates ≤ 6. All the data are cited in the figure legend. [file 12915_2022_1332_MOESM3_ESM.zip › additional file 3/FigS2B.xlsx]

## Sheet: Sheet1
2^-ΔT
	rdog		7806		sur	sur	cftr	cftr	31792	31792	10505	10505	7627	7627	11898	11898	4562	4562	il	il	9270	9270	31793	31793	mrp	mrp	mrp4	mrp4
dmso	3.19995e-05	1.75463e-05	0.00102362	0.000520205	1.06498e-05	8.66357e-06	0.000884303	0.000402055	2.27272e-06	1.07482e-06	4.65797e-06	1.78001e-06	0.000858163	0.000434004	5.84983e-09	1.05846e-08	7.5532e-06	3.13424e-06	1.95811e-06	8.00737e-07	0.0106235	0.005114	5.1202e-05	2.67731e-05	0.000684466	0.00042694	0.00016613	0.000102745
10nm	9.19046e-06	1.09969e-05	0.000447237	0.000460605	2.41953e-06	3.01574e-06	0.000306702	0.000386764	4.31215e-07	6.06817e-07	6.65499e-07	2.09927e-06	0.00018868	0.000330767	4.81183e-09	3.79465e-09	2.99189e-06	3.8654e-06	6.52806e-07	1.01657e-06	0.00381612	0.00507291	1.69913e-05	2.39858e-05	0.000224684	0.000391021	5.02766e-05	5.5765e-05
100nm	6.06034e-06	1.06668e-05	0.000351651	0.00047193	1.69361e-06	1.89411e-06	0.000240008	0.000395132	5.4938e-07	8.97882e-07	1.13141e-06	2.08461e-06	0.00014188	0.0002411	1.60042e-08	7.11293e-09	2.56722e-06	2.7528e-06	8.67803e-07	6.2114e-07	0.00329837	0.00523867	1.06644e-05	1.63065e-05	0.000185733	0.000272598	3.2849e-05	4.07203e-05
1um	1.86917e-05	1.71402e-05	0.000556894	0.000463078	4.9395e-06	3.49631e-06	0.0005057	0.000533568	2.39571e-06	2.22878e-06	4.16083e-06	3.25522e-06	0.000275967	0.000253371	4.99517e-09	1.06683e-08	5.99284e-06	5.3483e-06	1.11808e-06	8.39209e-07	0.00934855	0.0099443	2.09841e-05	2.27617e-05	0.000382472	0.000497207	0.00012905	0.000121489
10um	2.74335e-05	5.11682e-05	0.000243127	0.000435006	1.99525e-06	1.15486e-06	0.000314041	0.000565994	1.2072e-06	2.38793e-06	2.87988e-06	5.18444e-06	0.00012868	0.000232659	8.78802e-08	1.73389e-07	1.13605e-05	2.16961e-05	4.08546e-06	5.85541e-06	0.0068541	0.014665	1.11279e-05	1.84427e-05	0.000334287	0.000717036	0.000175144	0.000298785
100um	3.52666e-05	3.73963e-05	0.000596743	0.000581704	3.06656e-06	2.55452e-06	0.000538631	0.000600093	1.31818e-06	1.19752e-06	4.17046e-06	3.43912e-06	0.00037421	0.000384889	4.43874e-07	4.58669e-07	4.00631e-05	3.16576e-05	3.06111e-05	3.17427e-05	0.0116709	0.0111862	3.61683e-06	3.87155e-06	0.00065374	0.000793556	0.000218807	0.000341416

## Sheet: Sheet2
fold change
	10505	MRP4	RDOG	7627	MRP	4562	IL	CFTR	31792	7806	sur	9270	3017	11898	31793
100 uM DMSO	0.93462	0.869461	0.978223	1.04934	1.06001	0.594686	0.679763	0.853631	0.976597	0.99526	0.540019	0.911024	1.08101	0.391563	0.671209
100 uM DMSO	1.26266	1.05728	1.18336	0.938239	0.983088	1.6889	1.19923	1.07183	0.89287	0.913368	1.37352	0.929183	1.06244	0.487059	1.2033
100 uM DMSO	0.802719	1.07326	0.838415	1.01243	0.956902	0.716415	1.12101	1.07454	1.13053	1.09137	1.08646	1.15979	0.856541	2.12138	1.12549
100 uM Hemin	2.71151	2.59145	2.04227	1.06477	1.56085	6.17862	1.72391	2.66332	1.2015	1.40478	0.867722	2.29612	0.712954	145.52	0.917163
100 uM Hemin	1.94379	2.13705	1.43234	0.800418	1.3667	3.15395	1.47742	2.32333	1.05532	0.979012	0.547639	2.49651	0.64737	76.8724	0.964796
100 uM Hemin	4.22792	2.67532	1.40764	0.72867	1.31301	5.17543	1.62879	2.21375	0.427186	1.14755	0.573419	1.95321	0.561138	52.2652	1.37982
	10505	MRP4	RDOG	7627	MRP	4562	IL	CFTR	31792	7806	sur	9270	3017	11898	31793
50 uM DMSO	1.12207	0.95702	1.02894	1.14716	1.12447	0.769	1.5918	0.981488	0.503812	1.02067	1.03976	1.01197	1.11076	0.703255	1.0174
50 uM DMSO	0.88402	0.984355	0.956823	0.901989	0.922862	0.934831	0.709614	0.944084	1.04769	0.885249	1.01427	1.04427	0.902891	0.924534	0.883398
50 uM DMSO	0.993915	1.05863	1.01424	0.950854	0.952666	1.29617	0.698585	1.07443	1.4485	1.09408	0.945971	0.943756	0.986348	1.37221	1.0992
50 uM Hemin	0.066688	1.02685	0.786678	0.299909	0.778548	3.12018	5.73965	0.659051	0.633325	0.354987	0.233715	1.29883	0.392469	13.0232	0.279885
50 uM Hemin	0.0763333	1.02145	0.715259	0.287026	0.594871	3.07894	5.18744	0.625978	0.64955	0.34958	0.223569	1.1652	0.389913	9.27258	0.367215
50 uM Hemin	0.0962228	0.80874	0.917788	0.357848	1.00235	4.1507	5.69103	0.833372	1.04875	0.432408	0.301654	1.72668	0.46899	11.727	0.438582
