# Supplementary material for: Identification and characterization of a heme exporter from the MRP family in Drosophila melanogaster
Source: BMC Biol. 2022 Jun 2;20:126. doi: 10.1186/s12915-022-01332-0 (PMC9161523; doi:10.1186/s12915-022-01332-0)
Supplement: Supplementary file 3 — Additional file 3. The individual raw data values of figures and Additional files for number of replicates ≤ 6. All the data are cited in the figure legend. [file 12915_2022_1332_MOESM3_ESM.zip › additional file 3/FigS2C.xlsx]

## Sheet: Fig S2C
	5918	5918	5918	5918	5918	5918	12395	12395	12395	12395	12395	12395	19847	19847	19847	19847	19847	19847	18267	18267	18267	18267	18267	18267	5937	5937	5937	5937	5937	5937	5929	5929	5929	5929	5929	5929	13834	13834	13834	13834	13834	13834
DMSO	0.035	0.031	0.033	0.032	0.034	0.037	0.045	0.043	0.039	0.047	0.032	0.04	0.001	0.001	0.002	0.003	0.001	0.001	0.025	0.026	0.021	0.029	0.02	0.025	0.009	0.01	0.01	0.011	0.008	0.001	0.01	0.012	0.01	0.01	0.01	0.01	0.008	0.006	0.006	0.007	0.006	0.006
50nm	0.036	0.034	0.039	0.034	0.038	0.032	0.05	0.057	0.036	0.038	0.03	0.031	0.008	0.006	0.002	0.002	0.001	0.001	0.028	0.025	0.024	0.026	0.026	0.025	0.008	0.012	0.009	0.008	0.007	0.001	0.012	0.011	0.01	0.011	0.009	0.01	0.008	0.009	0.009	0.008	0.007	0.006
250nm	0.032	0.034	0.04	0.038	0.03	0.033	0.032	0.035	0.034	0.032	0.035	0.038	0.001	0.002	0.001	0.001	0.001	0.002	0.023	0.024	0.025	0.028	0.023	0.026	0.011	0.012	0.01	0.008	0.007	0.008	0.01	0.011	0.009	0.009	0.009	0.012	0.007	0.007	0.009	0.007	0.006	0.001
500nm	0.032	0.035	0.038	0.033	0.038	0.033	0.032	0.043	0.038	0.036	0.037	0.044	0.001	0.001	0.001	0.001	0.002	0.002	0.003	0.025	0.024	0.027	0.025	0.03	0.008	0.005	0.006	0.009	0.01	0.011	0.009	0.011	0.01	0.01	0.009	0.012	0.006	0.006	0.006	0.006	0.007	0.007
5um	0.037	0.04	0.049	0.043	0.043	0.061	0.035	0.036	0.037	0.04	0.035	0.034	0.001	0.001	0.002	0.002	0.001	0.001	0.024	0.027	0.033	0.028	0.03	0.029	0.015	0.011	0.015	0.015	0.017	0.016	0.011	0.01	0.014	0.014	0.01	0.012	0.006	0.006	0.007	0.007	0.006	0.007
50um	0.102	0.081	0.086	0.07	0.098	0.068	0.076	0.076	0.072	0.076	0.107	0.1	0.002	0	0.002	0.002	0.003	0.002	0.04	0.047	0.052	0.047	0.064	0.062	0.035	0.037	0.044	0.041	0.055	0.053	0.018	0.019	0.024		0.028	0.028	0.008	0.008	0.001	0.001	0.026	0.02
100um	0.112	0.098	0.122	0.13	0.12	0.111	0.082	0.088	0.087	0.085	0.092	0.09	0.001	0.001	0.002	0.002	0.002	0.002	0.052	0.05	0.05	0.058	0.047	0.043	0.058	0.045	0.034		0.039	0.052	0.023	0.022	0.026	0.028	0.021	0.019	0.006	0.006	0.008	0.007	0.008	0.006
