# Supplementary material for: Identification and characterization of a heme exporter from the MRP family in Drosophila melanogaster
Source: BMC Biol. 2022 Jun 2;20:126. doi: 10.1186/s12915-022-01332-0 (PMC9161523; doi:10.1186/s12915-022-01332-0)
Supplement: Supplementary file 3 — Additional file 3. The individual raw data values of figures and Additional files for number of replicates ≤ 6. All the data are cited in the figure legend. [file 12915_2022_1332_MOESM3_ESM.zip › additional file 3/FigS3B.xlsx]

## Sheet: male gut
CG4562	Mrp	CG7806	Cftr	CG10505	CG31792	CG9270	CG31793	CG7627	Mrp4	CG11898	rdog	I(2)03659	Sur
0.0291147	0.00354245	0.00199393	0.00175707	0.00124103	0.00135619	0.00069694	0.00083287	0.0006647	0.00027539	0.00027997	0.00030834	5.787e-05	1.6315e-06
0.0287716	0.00294752	0.00075569	0.00095415	0.00098803	0.00078033	0.00083766	0.00098865	0.00029836	0.00028972	0.00015972	6.6068e-05	2.2746e-05	1.1524e-06
0.0170895	0.00263535	0.00182494	0.00133579	0.00096301	0.00071866	0.00078545	0.00027436	0.00034071	0.0001767	0.00016961	0.00015452	4.5826e-05	1.4759e-06
0.0348515	0.00443283	0.00236597	0.00182627	0.00109169	0.00121218	0.00067063	0.00094951	0.00052269	0.00046502	0.0002436	0.0002494	2.8544e-05	2.665e-06
0.0264138	0.0026831	0.00111009	0.00065723	0.00108361	0.00078774	0.00085144	0.00111947	0.00050673	0.00022267	8.5207e-05	6.6705e-05	3.5641e-05	1.066e-06
0.0193275	0.00247683	0.00199652	0.00131043	0.00074742	0.00094732	0.00062332	0.00025955	0.00034717	0.0003218	9.1774e-05	0.00012892	3.2455e-05	1.0173e-06
0.0259281	0.00311968	0.00167452	0.00130682	0.00101913	0.00096707	0.00074424	0.0007374	0.00044673	0.00029188	0.00017165	0.00016233	3.718e-05	1.5014e-06

## Sheet: female gut
CG4562	Mrp	CG7806	CG31792	CG10505	CG31793	Cftr	CG9270	CG7627	CG11898	Mrp4	rdog	I(2)03659	Sur
0.0232009	0.00106236	0.00130343	0.00067941	0.00046871	0.0005267	0.0005359	0.00032849	0.0003577	0.00028032	0.00020223	7.4875e-05	3.9836e-05	1.0427e-06
0.00520093	0.00029	0.00032007	9.2751e-05	0.00022932	7.3073e-05	0.00015773	8.7799e-05	6.7983e-05	3.0642e-05	6.393e-05	1.1647e-05	2.765e-05	5.91e-08
0.0177745	0.0009933	0.0007147	0.0002879	0.00029424	0.00034992	0.00021232	0.00032592	0.00012024	9.6772e-05	7.8289e-05	2.9682e-05	1.1401e-05	3.392e-07
0.0236286	0.00133334	0.00144714	0.00068604	0.00040865	0.00053981	0.00066693	0.00040403	0.00032621	0.00030673	0.00024635	7.0285e-05	4.5381e-05	9.139e-07
0.00498906	0.00027819	0.00030703	8.8973e-05	0.00021998	7.0096e-05	0.00015131	8.4223e-05	6.5214e-05	2.9394e-05	6.1326e-05	1.1173e-05	2.6524e-05	5.67e-08
0.02073	0.00096487	0.00082521	0.00026597	0.00044072	0.00044879	0.00021119	0.00043466	0.00013362	9.7963e-05	9.5724e-05	4.7265e-05	1.0311e-05	3.825e-07
