# Supplementary material for: Identification and characterization of a heme exporter from the MRP family in Drosophila melanogaster
Source: BMC Biol. 2022 Jun 2;20:126. doi: 10.1186/s12915-022-01332-0 (PMC9161523; doi:10.1186/s12915-022-01332-0)
Supplement: Supplementary file 3 — Additional file 3. The individual raw data values of figures and Additional files for number of replicates ≤ 6. All the data are cited in the figure legend. [file 12915_2022_1332_MOESM3_ESM.zip › additional file 3/FigS4C.xlsx]

## Sheet: FigS4C
	CD8	CD8	CD8	CG4562	CG4562	CG4562
Ctrl	3591	3681	3638	2571	2643	2562
Vanadate	3069	3015	3054	2944	2948	2996
