# Supplementary material for: Identification and characterization of a heme exporter from the MRP family in Drosophila melanogaster
Source: BMC Biol. 2022 Jun 2;20:126. doi: 10.1186/s12915-022-01332-0 (PMC9161523; doi:10.1186/s12915-022-01332-0)
Supplement: Supplementary file 3 — Additional file 3. The individual raw data values of figures and Additional files for number of replicates ≤ 6. All the data are cited in the figure legend. [file 12915_2022_1332_MOESM3_ESM.zip › additional file 3/FigS4E.xlsx]

## Sheet: FigS4E
CD8	WT	Y122A	H213A	M327A	M373A	M663A	K768A	K861A	M875A	C990A	M1020A	M1025A
4831	3899	2261	4021	3144	3839	3171	3165	3717	2817	3180	3596	2517
4772	3858	2206	4144	3189	3792	3146	3171	3897	2778	3220	3557	2617
4791	3722	2268	4035	3053	3870	3315	3259	3926	2846	3228	3433	2555
